# Supplementary material for: Automatic Generation of Validated Specific Epitope Sets
Source: J Immunol Res. 2015 Oct 19;2015:763461. doi: 10.1155/2015/763461 (PMC4629045; doi:10.1155/2015/763461)
Supplement: Supplementary file 1 — Supplemental tables 1A, 1B and 1C contain the epitope sets used in the experimental validation of the EBV, DENV and Mycobacterium tuberculosis sets. The compressed file “Epitope Tables” contains the epitope tables for mouse (H-2) and human (HLA) of T cell class I (H-2 I and HLA I) and class II (H-2 II and HLA II). In the case of B cell epitopes, they are divided into discontinuous (Mouse B cell Discont and Human B cell Discont) and linear (Mouse B cell Linear and Human B cell Linear). For each of these directories, the epitope tables of each category (Table 2) are found inside.” [file 763461.f1.zip]

Archive with 378 entries (358 files):
- Epitope Tables/
- Epitope Tables/Epitope Tables/
- Epitope Tables/Epitope Tables/.DS_Store
- Epitope Tables/Epitope Tables/H-2 I/
- Epitope Tables/Epitope Tables/H-2 II/
- Epitope Tables/Epitope Tables/H-2 II/.DS_Store
- Epitope Tables/Epitope Tables/H-2 II/Alphaherpesvirinae_H-2_II.csv
- Epitope Tables/Epitope Tables/H-2 II/Betaherpesvirinae_H-2_II.csv
- Epitope Tables/Epitope Tables/H-2 II/Betaproteobacteria_H-2_II.csv
- Epitope Tables/Epitope Tables/H-2 II/Coronaviruses_H-2_II.csv
- Epitope Tables/Epitope Tables/H-2 II/Dengue_H-2_II.csv
- Epitope Tables/Epitope Tables/H-2 II/Diabetes_H-2_II.csv
- Epitope Tables/Epitope Tables/H-2 II/Hepatitis_B_H-2_II.csv
- Epitope Tables/Epitope Tables/H-2 II/Hepatitis_C_H-2_II.csv
- Epitope Tables/Epitope Tables/H-2 II/Influenza_A_H1N1_H-2_II.csv
- Epitope Tables/Epitope Tables/H-2 II/Influenza_A_H3N2_H-2_II.csv
- Epitope Tables/Epitope Tables/H-2 II/Mammals_H-2_II.csv
- Epitope Tables/Epitope Tables/H-2 II/Mycobacterium_H-2_II.csv
- Epitope Tables/Epitope Tables/H-2 II/Other_Influenza_A_H-2_II.csv
- Epitope Tables/Epitope Tables/H-2 II/Paramyxoviridae_H-2_II.csv
- Epitope Tables/Epitope Tables/H-2 II/Picornaviridae_H-2_II.csv
- Epitope Tables/Epitope Tables/H-2 II/Plasmodium_H-2_II.csv
- Epitope Tables/Epitope Tables/H-2 II/Poxviridae_H-2_II.csv
- Epitope Tables/Epitope Tables/H-2 II/Trypanosomatidae_H-2_II.csv
- Epitope Tables/Epitope Tables/H-2 II/West_Nile_H-2_II.csv
- Epitope Tables/Epitope Tables/H-2 II/Yellow_Fever_H-2_II.csv
- Epitope Tables/Epitope Tables/H-2 I/.DS_Store
- Epitope Tables/Epitope Tables/H-2 I/Alphaherpesvirinae_H-2_I.csv
- Epitope Tables/Epitope Tables/H-2 I/Betaherpesvirinae_H-2_I.csv
- Epitope Tables/Epitope Tables/H-2 I/Chlamydiales_H-2_I.csv
- Epitope Tables/Epitope Tables/H-2 I/Coronaviruses_H-2_I.csv
- Epitope Tables/Epitope Tables/H-2 I/Dengue_H-2_I.csv
- Epitope Tables/Epitope Tables/H-2 I/Diabetes_H-2_I.csv
- Epitope Tables/Epitope Tables/H-2 I/Gammaherpesvirinae_H-2_I.csv
- Epitope Tables/Epitope Tables/H-2 I/Hepatitis_B_H-2_I.csv
- Epitope Tables/Epitope Tables/H-2 I/Hepatitis_C_H-2_I.csv
- Epitope Tables/Epitope Tables/H-2 I/Influenza_A_H1N1_H-2_I.csv
- Epitope Tables/Epitope Tables/H-2 I/Influenza_A_H3N2_H-2_I.csv
- Epitope Tables/Epitope Tables/H-2 I/Mammals_H-2_I.csv
- Epitope Tables/Epitope Tables/H-2 I/Mycobacterium_H-2_I.csv
- Epitope Tables/Epitope Tables/H-2 I/Other_Influenza_A_H-2_I.csv
- Epitope Tables/Epitope Tables/H-2 I/Papillomaviridae_H-2_I.csv
- Epitope Tables/Epitope Tables/H-2 I/Paramyxoviridae_H-2_I.csv
- Epitope Tables/Epitope Tables/H-2 I/Picornaviridae_H-2_I.csv
- Epitope Tables/Epitope Tables/H-2 I/Plasmodium_H-2_I.csv
- Epitope Tables/Epitope Tables/H-2 I/Polyomavirus_H-2_I.csv
- Epitope Tables/Epitope Tables/H-2 I/Poxviridae_H-2_I.csv
- Epitope Tables/Epitope Tables/H-2 I/Trypanosomatidae_H-2_I.csv
- Epitope Tables/Epitope Tables/H-2 I/Yellow_Fever_H-2_I.csv
- Epitope Tables/Epitope Tables/HLA I/
- Epitope Tables/Epitope Tables/HLA II/
- Epitope Tables/Epitope Tables/HLA II/.DS_Store
- Epitope Tables/Epitope Tables/HLA II/Adenoviruses_II.csv
- Epitope Tables/Epitope Tables/HLA II/Alphaherpesvirinae_II.csv
- Epitope Tables/Epitope Tables/HLA II/Alphaproteobacteria_II.csv
- Epitope Tables/Epitope Tables/HLA II/Amaranthaceae_II.csv
- Epitope Tables/Epitope Tables/HLA II/Arachnid_II.csv
- Epitope Tables/Epitope Tables/HLA II/Aspergillus_II.csv
- Epitope Tables/Epitope Tables/HLA II/Betaherpesvirinae_II.csv
- Epitope Tables/Epitope Tables/HLA II/Betaproteobacteria_II.csv
- Epitope Tables/Epitope Tables/HLA II/Betulaceae_II.csv
- Epitope Tables/Epitope Tables/HLA II/Clostridiales_II.csv
- Epitope Tables/Epitope Tables/HLA II/Coronaviruses_II.csv
- Epitope Tables/Epitope Tables/HLA II/Cupressaceae_II.csv
- Epitope Tables/Epitope Tables/HLA II/Dengue_II.csv
- Epitope Tables/Epitope Tables/HLA II/Diabetes_II.csv
- Epitope Tables/Epitope Tables/HLA II/Fabaceae_II.csv
- Epitope Tables/Epitope Tables/HLA II/Gammaherpesvirinae_II.csv
- Epitope Tables/Epitope Tables/HLA II/Gluten_II.csv
- Epitope Tables/Epitope Tables/HLA II/Hepatitis_B_II.csv
- Epitope Tables/Epitope Tables/HLA II/Hepatitis_C_II.csv
- Epitope Tables/Epitope Tables/HLA II/Influenza_A_H1N1_II.csv
- Epitope Tables/Epitope Tables/HLA II/Influenza_A_H3N2_II.csv
- Epitope Tables/Epitope Tables/HLA II/Influenza_B_C_II.csv
- Epitope Tables/Epitope Tables/HLA II/Insects_II.csv
- Epitope Tables/Epitope Tables/HLA II/Japanese_encephalitis_II.csv
- Epitope Tables/Epitope Tables/HLA II/Mammals_II.csv
- Epitope Tables/Epitope Tables/HLA II/Multiple_Sclerosis_II.csv
- Epitope Tables/Epitope Tables/HLA II/Mycobacterium_II.csv
- Epitope Tables/Epitope Tables/HLA II/Other_Bacilli_II.csv
- Epitope Tables/Epitope Tables/HLA II/Other_fungi_II.csv
- Epitope Tables/Epitope Tables/HLA II/Other_grass_II.csv
- Epitope Tables/Epitope Tables/HLA II/Other_Influenza_A_II.csv
- Epitope Tables/Epitope Tables/HLA II/Papillomaviridae_II.csv
- Epitope Tables/Epitope Tables/HLA II/Paramyxoviridae_II.csv
- Epitope Tables/Epitope Tables/HLA II/Parvoviridae_II.csv
- Epitope Tables/Epitope Tables/HLA II/Plasmodium_II.csv
- Epitope Tables/Epitope Tables/HLA II/Poxviridae_II.csv
- Epitope Tables/Epitope Tables/HLA II/Rheumatoid_Arthritis_II.csv
- Epitope Tables/Epitope Tables/HLA II/Timothy-grass_II.csv
- Epitope Tables/Epitope Tables/HLA II/West_Nile_II.csv
- Epitope Tables/Epitope Tables/HLA II/Yellow_Fever_II.csv
- Epitope Tables/Epitope Tables/HLA I/.DS_Store
- Epitope Tables/Epitope Tables/HLA I/Adenovirus_I.csv
- Epitope Tables/Epitope Tables/HLA I/Alphaherpesvirinae_I.csv
- Epitope Tables/Epitope Tables/HLA I/Betaherpesvirinae_I.csv
- Epitope Tables/Epitope Tables/HLA I/Chlamydiales_I.csv
- Epitope Tables/Epitope Tables/HLA I/Coronaviruses_I.csv
- Epitope Tables/Epitope Tables/HLA I/Deltaretrovirus_I.csv
- Epitope Tables/Epitope Tables/HLA I/Dengue_I.csv
- Epitope Tables/Epitope Tables/HLA I/Diabetes_I.csv
- Epitope Tables/Epitope Tables/HLA I/Gammaherpesvirinae_I.csv
- Epitope Tables/Epitope Tables/HLA I/Hantavirus_I.csv
- Epitope Tables/Epitope Tables/HLA I/Hepatitis_B_I.csv
- Epitope Tables/Epitope Tables/HLA I/Hepatitis_C_I.csv
- Epitope Tables/Epitope Tables/HLA I/Influenza_A_H1N1_I.csv
- Epitope Tables/Epitope Tables/HLA I/Influenza_A_H3N2_I.csv
- Epitope Tables/Epitope Tables/HLA I/Mycobacterium_I.csv
- Epitope Tables/Epitope Tables/HLA I/Other_Influenza_A_I.csv
- Epitope Tables/Epitope Tables/HLA I/Papillomaviridae_I.csv
- Epitope Tables/Epitope Tables/HLA I/Paramyxoviridae_I.csv
- Epitope Tables/Epitope Tables/HLA I/Parvoviridae_I.csv
- Epitope Tables/Epitope Tables/HLA I/Picornaviridae_I.csv
- Epitope Tables/Epitope Tables/HLA I/Plasmodium_I.csv
- Epitope Tables/Epitope Tables/HLA I/Polyomavirus_I.csv
- Epitope Tables/Epitope Tables/HLA I/Poxviridae_I.csv
- Epitope Tables/Epitope Tables/HLA I/Rheumatoid_Arthritis_I.csv
- Epitope Tables/Epitope Tables/HLA I/Trypanosomatidae_I.csv
- Epitope Tables/Epitope Tables/HLA I/West_Nile_I.csv
- Epitope Tables/Epitope Tables/HLA I/Yellow_Fever_I.csv
- Epitope Tables/Epitope Tables/Human B cell Discont/
- Epitope Tables/Epitope Tables/Human B cell Discont/.DS_Store
- Epitope Tables/Epitope Tables/Human B cell Discont/Arachnid_Bcell_Disc.csv
- Epitope Tables/Epitope Tables/Human B cell Discont/Dengue_Bcell_Disc.csv
- Epitope Tables/Epitope Tables/Human B cell Discont/Hepatitis_C_Bcell_Disc.csv
- Epitope Tables/Epitope Tables/Human B cell Discont/Influenza_A_ H1N1_Bcell_Disc.csv
- Epitope Tables/Epitope Tables/Human B cell Discont/Influenza_A_H3N2_Bcell_Disc.csv
- Epitope Tables/Epitope Tables/Human B cell Discont/Other_influenza_Bcell_Disc.csv
- Epitope Tables/Epitope Tables/Human B cell Linear/
- Epitope Tables/Epitope Tables/Human B cell Linear/.DS_Store
- Epitope Tables/Epitope Tables/Human B cell Linear/Arachnid_Bcell_Linear.csv
- Epitope Tables/Epitope Tables/Human B cell Linear/Aspergillus_Bcell_Linear.csv
- Epitope Tables/Epitope Tables/Human B cell Linear/Betulaceae_Bcell_Linear.csv
- Epitope Tables/Epitope Tables/Human B cell Linear/Coronaviruses_Bcell_Linear.csv
- Epitope Tables/Epitope Tables/Human B cell Linear/Cupressaceae_Bcell_Linear.csv
- Epitope Tables/Epitope Tables/Human B cell Linear/Fabaceae_Bcell_Linear.csv
- Epitope Tables/Epitope Tables/Human B cell Linear/Gluten_Bcell_Linear.csv
- Epitope Tables/Epitope Tables/Human B cell Linear/Hepatitis_C_Bcell_Linear.csv
- Epitope Tables/Epitope Tables/Human B cell Linear/Insects_Bcell_Linear.csv
- Epitope Tables/Epitope Tables/Human B cell Linear/Mammals_Bcell_Linear.csv
- Epitope Tables/Epitope Tables/Human B cell Linear/Multiple_Sclerosis_Bcell_Linear.csv
- Epitope Tables/Epitope Tables/Human B cell Linear/Other_Fungi_Bcell_Linear.csv
- Epitope Tables/Epitope Tables/Human B cell Linear/Other_Grass_Bcell_Linear.csv
- Epitope Tables/Epitope Tables/Human B cell Linear/Parvoviridae_Bcell_Linear.csv
- Epitope Tables/Epitope Tables/Human B cell Linear/Plasmodium_Bcell_Linear.csv
- Epitope Tables/Epitope Tables/Human B cell Linear/Timothy-grass_Bcell_Linear.csv
- Epitope Tables/Epitope Tables/Mouse B cell Discont/
- Epitope Tables/Epitope Tables/Mouse B cell Discont/.DS_Store
- Epitope Tables/Epitope Tables/Mouse B cell Discont/Alphaherpesvirinae_H-2_Bcell_Disc.csv
- Epitope Tables/Epitope Tables/Mouse B cell Discont/Betaproteobacteria_H-2_Bcell_Disc.csv
- Epitope Tables/Epitope Tables/Mouse B cell Discont/Coronaviruses_H-2_Bcell_Disc.csv
- Epitope Tables/Epitope Tables/Mouse B cell Discont/Dengue_H-2_Bcell_Disc.csv
- Epitope Tables/Epitope Tables/Mouse B cell Discont/Hepatitis_C_H-2_Bcell_Disc.csv
- Epitope Tables/Epitope Tables/Mouse B cell Discont/Influenza_A_ H1N1_H-2_Bcell_Disc.csv
- Epitope Tables/Epitope Tables/Mouse B cell Discont/Influenza_A_H3N2_H-2_Bcell_Disc.csv
- Epitope Tables/Epitope Tables/Mouse B cell Discont/Influenza_B_C_H-2_Bcell_Disc.csv
- Epitope Tables/Epitope Tables/Mouse B cell Discont/Mammals_H-2_Bcell_Disc.csv
- Epitope Tables/Epitope Tables/Mouse B cell Discont/Other_influenza_H-2_Bcell_Disc.csv
- Epitope Tables/Epitope Tables/Mouse B cell Discont/Paramyxoviridae_H-2_Bcell_Disc.csv
- Epitope Tables/Epitope Tables/Mouse B cell Discont/Picornaviridae_H-2_Bcell_Disc.csv
- Epitope Tables/Epitope Tables/Mouse B cell Discont/West_Nile_H-2_Bcell_Disc.csv
- Epitope Tables/Epitope Tables/Mouse B cell Linear/
- Epitope Tables/Epitope Tables/Mouse B cell Linear/.DS_Store
- Epitope Tables/Epitope Tables/Mouse B cell Linear/Adenoviruses_H-2_Bcell_Linear.csv
- Epitope Tables/Epitope Tables/Mouse B cell Linear/Alphaherpesvirinae_H-2_Bcell_Linear.csv
- Epitope Tables/Epitope Tables/Mouse B cell Linear/Arachnid_H-2_Bcell_Linear.csv
- Epitope Tables/Epitope Tables/Mouse B cell Linear/Betaproteobacteria_H-2_Bcell_Linear.csv
- Epitope Tables/Epitope Tables/Mouse B cell Linear/Chlamydiales_H-2_Bcell_Linear.csv
- Epitope Tables/Epitope Tables/Mouse B cell Linear/Coronaviruses_H-2_Bcell_Linear.csv
- Epitope Tables/Epitope Tables/Mouse B cell Linear/Dengue_H-2_Bcell_Linear.csv
- Epitope Tables/Epitope Tables/Mouse B cell Linear/Gluten_H-2_Bcell_Linear.csv
- Epitope Tables/Epitope Tables/Mouse B cell Linear/Hepatitis_B_H-2_Bcell_Linear.csv
- Epitope Tables/Epitope Tables/Mouse B cell Linear/Hepatitis_C_H-2_Bcell_Linear.csv
- Epitope Tables/Epitope Tables/Mouse B cell Linear/Influenza_A_ H1N1_H-2_Bcell_Linear.csv
- Epitope Tables/Epitope Tables/Mouse B cell Linear/Influenza_A_H3N2_H-2_Bcell_Linear.csv
- Epitope Tables/Epitope Tables/Mouse B cell Linear/Mammals_H-2_Bcell_Linear.csv
- Epitope Tables/Epitope Tables/Mouse B cell Linear/Other_Bacilli_H-2_Bcell_Linear.csv
- Epitope Tables/Epitope Tables/Mouse B cell Linear/Other_Fungi_H-2_Bcell_Linear.csv
- Epitope Tables/Epitope Tables/Mouse B cell Linear/Other_influenza_H-2_Bcell_Linear.csv
- Epitope Tables/Epitope Tables/Mouse B cell Linear/Papillomaviridae_H-2_Bcell_Linear.csv
- Epitope Tables/Epitope Tables/Mouse B cell Linear/Paramyxoviridae_H-2_Bcell_Linear.csv
- Epitope Tables/Epitope Tables/Mouse B cell Linear/Picornaviridae_H-2_Bcell_Linear.csv
- Epitope Tables/Epitope Tables/Mouse B cell Linear/Plasmodium_H-2_Bcell_Linear.csv
- Epitope Tables/__MACOSX/
- Epitope Tables/__MACOSX/._Epitope Tables
- Epitope Tables/__MACOSX/Epitope Tables/
- Epitope Tables/__MACOSX/Epitope Tables/._.DS_Store
- Epitope Tables/__MACOSX/Epitope Tables/._H-2 I
- Epitope Tables/__MACOSX/Epitope Tables/._H-2 II
- Epitope Tables/__MACOSX/Epitope Tables/._HLA I
- Epitope Tables/__MACOSX/Epitope Tables/._HLA II
- Epitope Tables/__MACOSX/Epitope Tables/._Human B cell Discont
- Epitope Tables/__MACOSX/Epitope Tables/._Human B cell Linear
- Epitope Tables/__MACOSX/Epitope Tables/._Mouse B cell Discont
- Epitope Tables/__MACOSX/Epitope Tables/._Mouse B cell Linear
- Epitope Tables/__MACOSX/Epitope Tables/H-2 I/
- Epitope Tables/__MACOSX/Epitope Tables/H-2 II/
- Epitope Tables/__MACOSX/Epitope Tables/H-2 II/._.DS_Store
- Epitope Tables/__MACOSX/Epitope Tables/H-2 II/._Alphaherpesvirinae_H-2_II.csv
- Epitope Tables/__MACOSX/Epitope Tables/H-2 II/._Betaherpesvirinae_H-2_II.csv
- Epitope Tables/__MACOSX/Epitope Tables/H-2 II/._Betaproteobacteria_H-2_II.csv
- Epitope Tables/__MACOSX/Epitope Tables/H-2 II/._Coronaviruses_H-2_II.csv
- Epitope Tables/__MACOSX/Epitope Tables/H-2 II/._Dengue_H-2_II.csv
- Epitope Tables/__MACOSX/Epitope Tables/H-2 II/._Diabetes_H-2_II.csv
- Epitope Tables/__MACOSX/Epitope Tables/H-2 II/._Hepatitis_B_H-2_II.csv
- Epitope Tables/__MACOSX/Epitope Tables/H-2 II/._Hepatitis_C_H-2_II.csv
- Epitope Tables/__MACOSX/Epitope Tables/H-2 II/._Influenza_A_H1N1_H-2_II.csv
- Epitope Tables/__MACOSX/Epitope Tables/H-2 II/._Influenza_A_H3N2_H-2_II.csv
- Epitope Tables/__MACOSX/Epitope Tables/H-2 II/._Mammals_H-2_II.csv
- Epitope Tables/__MACOSX/Epitope Tables/H-2 II/._Mycobacterium_H-2_II.csv
- Epitope Tables/__MACOSX/Epitope Tables/H-2 II/._Other_Influenza_A_H-2_II.csv
- Epitope Tables/__MACOSX/Epitope Tables/H-2 II/._Paramyxoviridae_H-2_II.csv
- Epitope Tables/__MACOSX/Epitope Tables/H-2 II/._Picornaviridae_H-2_II.csv
- Epitope Tables/__MACOSX/Epitope Tables/H-2 II/._Plasmodium_H-2_II.csv
- Epitope Tables/__MACOSX/Epitope Tables/H-2 II/._Poxviridae_H-2_II.csv
- Epitope Tables/__MACOSX/Epitope Tables/H-2 II/._Trypanosomatidae_H-2_II.csv
- Epitope Tables/__MACOSX/Epitope Tables/H-2 II/._West_Nile_H-2_II.csv
- Epitope Tables/__MACOSX/Epitope Tables/H-2 II/._Yellow_Fever_H-2_II.csv
- Epitope Tables/__MACOSX/Epitope Tables/H-2 I/._.DS_Store
- Epitope Tables/__MACOSX/Epitope Tables/H-2 I/._Alphaherpesvirinae_H-2_I.csv
- Epitope Tables/__MACOSX/Epitope Tables/H-2 I/._Betaherpesvirinae_H-2_I.csv
- Epitope Tables/__MACOSX/Epitope Tables/H-2 I/._Chlamydiales_H-2_I.csv
- Epitope Tables/__MACOSX/Epitope Tables/H-2 I/._Coronaviruses_H-2_I.csv
- Epitope Tables/__MACOSX/Epitope Tables/H-2 I/._Dengue_H-2_I.csv
- Epitope Tables/__MACOSX/Epitope Tables/H-2 I/._Diabetes_H-2_I.csv
- Epitope Tables/__MACOSX/Epitope Tables/H-2 I/._Gammaherpesvirinae_H-2_I.csv
- Epitope Tables/__MACOSX/Epitope Tables/H-2 I/._Hepatitis_B_H-2_I.csv
- Epitope Tables/__MACOSX/Epitope Tables/H-2 I/._Hepatitis_C_H-2_I.csv
- Epitope Tables/__MACOSX/Epitope Tables/H-2 I/._Influenza_A_H1N1_H-2_I.csv
- Epitope Tables/__MACOSX/Epitope Tables/H-2 I/._Influenza_A_H3N2_H-2_I.csv
- Epitope Tables/__MACOSX/Epitope Tables/H-2 I/._Mammals_H-2_I.csv
- Epitope Tables/__MACOSX/Epitope Tables/H-2 I/._Mycobacterium_H-2_I.csv
- Epitope Tables/__MACOSX/Epitope Tables/H-2 I/._Other_Influenza_A_H-2_I.csv
- Epitope Tables/__MACOSX/Epitope Tables/H-2 I/._Papillomaviridae_H-2_I.csv
- Epitope Tables/__MACOSX/Epitope Tables/H-2 I/._Paramyxoviridae_H-2_I.csv
- Epitope Tables/__MACOSX/Epitope Tables/H-2 I/._Picornaviridae_H-2_I.csv
- Epitope Tables/__MACOSX/Epitope Tables/H-2 I/._Plasmodium_H-2_I.csv
- Epitope Tables/__MACOSX/Epitope Tables/H-2 I/._Polyomavirus_H-2_I.csv
- Epitope Tables/__MACOSX/Epitope Tables/H-2 I/._Poxviridae_H-2_I.csv
- Epitope Tables/__MACOSX/Epitope Tables/H-2 I/._Trypanosomatidae_H-2_I.csv
- Epitope Tables/__MACOSX/Epitope Tables/H-2 I/._Yellow_Fever_H-2_I.csv
- Epitope Tables/__MACOSX/Epitope Tables/HLA I/
- Epitope Tables/__MACOSX/Epitope Tables/HLA II/
- Epitope Tables/__MACOSX/Epitope Tables/HLA II/._.DS_Store
- Epitope Tables/__MACOSX/Epitope Tables/HLA II/._Adenoviruses_II.csv
- Epitope Tables/__MACOSX/Epitope Tables/HLA II/._Alphaherpesvirinae_II.csv
- Epitope Tables/__MACOSX/Epitope Tables/HLA II/._Alphaproteobacteria_II.csv
- Epitope Tables/__MACOSX/Epitope Tables/HLA II/._Amaranthaceae_II.csv
- Epitope Tables/__MACOSX/Epitope Tables/HLA II/._Arachnid_II.csv
- Epitope Tables/__MACOSX/Epitope Tables/HLA II/._Aspergillus_II.csv
- Epitope Tables/__MACOSX/Epitope Tables/HLA II/._Betaherpesvirinae_II.csv
- Epitope Tables/__MACOSX/Epitope Tables/HLA II/._Betaproteobacteria_II.csv
- Epitope Tables/__MACOSX/Epitope Tables/HLA II/._Betulaceae_II.csv
- Epitope Tables/__MACOSX/Epitope Tables/HLA II/._Clostridiales_II.csv
- Epitope Tables/__MACOSX/Epitope Tables/HLA II/._Coronaviruses_II.csv
- Epitope Tables/__MACOSX/Epitope Tables/HLA II/._Cupressaceae_II.csv
- Epitope Tables/__MACOSX/Epitope Tables/HLA II/._Dengue_II.csv
- Epitope Tables/__MACOSX/Epitope Tables/HLA II/._Diabetes_II.csv
- Epitope Tables/__MACOSX/Epitope Tables/HLA II/._Fabaceae_II.csv
- Epitope Tables/__MACOSX/Epitope Tables/HLA II/._Gammaherpesvirinae_II.csv
- Epitope Tables/__MACOSX/Epitope Tables/HLA II/._Gluten_II.csv
- Epitope Tables/__MACOSX/Epitope Tables/HLA II/._Hepatitis_B_II.csv
- Epitope Tables/__MACOSX/Epitope Tables/HLA II/._Hepatitis_C_II.csv
- Epitope Tables/__MACOSX/Epitope Tables/HLA II/._Influenza_A_H1N1_II.csv
- Epitope Tables/__MACOSX/Epitope Tables/HLA II/._Influenza_A_H3N2_II.csv
- Epitope Tables/__MACOSX/Epitope Tables/HLA II/._Influenza_B_C_II.csv
- Epitope Tables/__MACOSX/Epitope Tables/HLA II/._Insects_II.csv
- Epitope Tables/__MACOSX/Epitope Tables/HLA II/._Japanese_encephalitis_II.csv
- Epitope Tables/__MACOSX/Epitope Tables/HLA II/._Mammals_II.csv
- Epitope Tables/__MACOSX/Epitope Tables/HLA II/._Multiple_Sclerosis_II.csv
- Epitope Tables/__MACOSX/Epitope Tables/HLA II/._Mycobacterium_II.csv
- Epitope Tables/__MACOSX/Epitope Tables/HLA II/._Other_Bacilli_II.csv
- Epitope Tables/__MACOSX/Epitope Tables/HLA II/._Other_fungi_II.csv
- Epitope Tables/__MACOSX/Epitope Tables/HLA II/._Other_grass_II.csv
- Epitope Tables/__MACOSX/Epitope Tables/HLA II/._Other_Influenza_A_II.csv
- Epitope Tables/__MACOSX/Epitope Tables/HLA II/._Papillomaviridae_II.csv
- Epitope Tables/__MACOSX/Epitope Tables/HLA II/._Paramyxoviridae_II.csv
- Epitope Tables/__MACOSX/Epitope Tables/HLA II/._Parvoviridae_II.csv
- Epitope Tables/__MACOSX/Epitope Tables/HLA II/._Plasmodium_II.csv
- Epitope Tables/__MACOSX/Epitope Tables/HLA II/._Poxviridae_II.csv
- Epitope Tables/__MACOSX/Epitope Tables/HLA II/._Rheumatoid_Arthritis_II.csv
- Epitope Tables/__MACOSX/Epitope Tables/HLA II/._Timothy-grass_II.csv
- Epitope Tables/__MACOSX/Epitope Tables/HLA II/._West_Nile_II.csv
- Epitope Tables/__MACOSX/Epitope Tables/HLA II/._Yellow_Fever_II.csv
- Epitope Tables/__MACOSX/Epitope Tables/HLA I/._.DS_Store
- Epitope Tables/__MACOSX/Epitope Tables/HLA I/._Adenovirus_I.csv
- Epitope Tables/__MACOSX/Epitope Tables/HLA I/._Alphaherpesvirinae_I.csv
- Epitope Tables/__MACOSX/Epitope Tables/HLA I/._Betaherpesvirinae_I.csv
- Epitope Tables/__MACOSX/Epitope Tables/HLA I/._Chlamydiales_I.csv
- Epitope Tables/__MACOSX/Epitope Tables/HLA I/._Coronaviruses_I.csv
- Epitope Tables/__MACOSX/Epitope Tables/HLA I/._Deltaretrovirus_I.csv
- Epitope Tables/__MACOSX/Epitope Tables/HLA I/._Dengue_I.csv
- Epitope Tables/__MACOSX/Epitope Tables/HLA I/._Diabetes_I.csv
- Epitope Tables/__MACOSX/Epitope Tables/HLA I/._Gammaherpesvirinae_I.csv
- Epitope Tables/__MACOSX/Epitope Tables/HLA I/._Hantavirus_I.csv
- Epitope Tables/__MACOSX/Epitope Tables/HLA I/._Hepatitis_B_I.csv
- Epitope Tables/__MACOSX/Epitope Tables/HLA I/._Hepatitis_C_I.csv
- Epitope Tables/__MACOSX/Epitope Tables/HLA I/._Influenza_A_H1N1_I.csv
- Epitope Tables/__MACOSX/Epitope Tables/HLA I/._Influenza_A_H3N2_I.csv
- Epitope Tables/__MACOSX/Epitope Tables/HLA I/._Mycobacterium_I.csv
[truncated: 78 more entries]
