# Supplementary material for: Automatic Generation of Validated Specific Epitope Sets
Source: J Immunol Res. 2015 Oct 19;2015:763461. doi: 10.1155/2015/763461 (PMC4629045; doi:10.1155/2015/763461)
Supplement: Supplementary file 1 — Supplemental tables 1A, 1B and 1C contain the epitope sets used in the experimental validation of the EBV, DENV and Mycobacterium tuberculosis sets. The compressed file “Epitope Tables” contains the epitope tables for mouse (H-2) and human (HLA) of T cell class I (H-2 I and HLA I) and class II (H-2 II and HLA II). In the case of B cell epitopes, they are divided into discontinuous (Mouse B cell Discont and Human B cell Discont) and linear (Mouse B cell Linear and Human B cell Linear). For each of these directories, the epitope tables of each category (Table 2) are found inside.” [file 763461.f1.zip › Epitope Tables/Epitope Tables/Mouse B cell Linear/Plasmodium_H-2_Bcell_Linear.csv]

Epitope/Cluster	Epitope ID	Source Organism	Source Protein	Isotype	RF Score	Assay Score	Assay Type	Reference ID
EENVEHDA	11819	Plasmodium chabaudi,Plasmodium falciparum,Plasmodium falciparum F32,Plasmodium falciparum Liberian isolate	ring-infested erythrocyte surface antigen,Ring-infected erythrocyte surface antigen precursor	IgG1,IgG	0.85	1	western blot,ELISA,immuno staining,biological activity	1005965,1002702,1002693,1002566,1002540,1002452
QGPGAPQGPGAP	50930	Plasmodium yoelii yoelii,Plasmodium yoelii,Plasmodium yoelii yoelii 17XNL	Circumsporozoite protein precursor	IgG,IgG3	0.76	1	ELISA,in vivo assay,immuno staining,antigen inhibition	1003370,1002861,1002843,1002729,1002643,1002472,1000060
SNTFINNA	59922	Plasmodium falciparum,Plasmodium chabaudi,Plasmodium falciparum 3D7,Plasmodium yoelii yoelii 265BY,Plasmodium falciparum FC27/Papua New Guinea	merozoite surface antigen 2,merozoite surface protein 2,Merozoite surface antigen 2 precursor,MSA2=51 kDa glycosylated myristylated surface antigen {constant region, immunogenic epitope region}	IgG	0.71	1	ELISA,western blot,in vivo assay	1007766,1002954,1002696,1002572,1002543,1002382
SFPMNEESPLGFSPE	57864	Plasmodium yoelii	U43539 hepatocyte erythrocyte protein 17 kDa	IgG,IgG1,IgG2a	0.68	1	ELISA,in vivo assay,biological activity	1002701
PPPPNPNDPPPPNPND	48858	Plasmodium berghei,Plasmodium berghei NK65	Circumsporozoite protein precursor	IgG	0.68	1	radio immuno assay (RIA),ELISA,immuno staining,in vivo assay	1003243,1002832,1002787,1002725,1002723,1002720
NANPNANPNANPNANPNANP	43248	Plasmodium falciparum	Circumsporozoite protein,Circumsporozoite protein precursor	IgG,IgG2b,IgM,IgA	0.67	1	ELISA,in vivo assay,biological activity,immuno staining	1025677,1021628,1019228,1003513,1002797
GFSPEEMEAVASKFR	19620	Plasmodium yoelii	U43539 hepatocyte erythrocyte protein 17 kDa	IgG,IgG2a	0.67	1	ELISA,biological activity,in vivo assay	1002701
DNNLVSGP	9516	Plasmodium chabaudi,Plasmodium falciparum FC27/Papua New Guinea,Plasmodium falciparum,Plasmodium chabaudi chabaudi	Malaria protein EXP-1 precursor,Circumsporozoite protein-related antigen precursor	IgG1,IgG	0.67	1	immuno staining,ELISA,biological activity,western blot,in vivo assay,electron microscopy	1002710,1002532,1002485,1002293
DPPPPNPNDPPPPNPN	9722	Plasmodium berghei NK65,Plasmodium berghei,Plasmodium falciparum	Circumsporozoite protein precursor,circumsporozoite protein	IgG	0.66	1	ELISA,immuno staining,antigen inhibition,radio immuno assay (RIA),in vivo assay	1002913,1002750,1002726,1002585,1002565,1002519
DPPPPNPNDPPPPNPND	9723	Plasmodium berghei,Plasmodium berghei ANKA	Circumsporozoite protein precursor,circumsporozoite protein	IgG,IgG1	0.65	1	radio immuno assay (RIA),antigen inhibition,in vivo assay,immuno staining,biological activity,ELISA	1017802,1012191,1002713,1002455
NANPNANPNANPNANP	43246	Plasmodium falciparum,Plasmodium berghei,Plasmodium falciparum NF54,Plasmodium falciparum 3D7	circumsporozoite protein,Circumsporozoite protein precursor,circumsporozoite (CS) protein	IgG,IgG1	0.65	1	ELISA,immuno staining,biological activity,antigen inhibition,western blot	1025282,1019228,1003014,1003013,1002913,1002800,1002639,1002438
NANPNANPNANP	43242	Plasmodium falciparum,Plasmodium falciparum NF54	circumsporozoite protein,Circumsporozoite protein precursor	IgG,IgM,IgG2b	0.55	1	ELISA,immuno staining,Surface Plasmon Resonance (SPR),radio immuno assay (RIA),western blot,cross blocking,quenching,antigen inhibition,biological activity	1025677,1025371,1024551,1012181,1003243,1003021,1002978,1002916,1002875,1002836,1002782,1002781,1002764,1002762,1002759,1002748,1002736,1002726,1002673,1002571,1002555,1002551,1002547,1002525,1002499,1002478,1002462,1002432,1002382,1002367,1001079,315439,842
QGPGAP	50929	Plasmodium falciparum,Plasmodium yoelii yoelii,Plasmodium yoelii yoelii 17XNL,Plasmodium yoelii	Circumsporozoite protein precursor,circumsporozoite protein	IgG3,IgG	0.55	1	biological activity,in vivo assay,ELISA,western blot,antigen inhibition	1022460,1012145,1002441,1002395
QGPGAPQGPGAPQGPGAP	50931	Plasmodium yoelii yoelii 265BY,Plasmodium yoelii nigeriensis,Plasmodium yoelii yoelii,Plasmodium yoelii yoelii 17XNL,Plasmodium yoelii	Circumsporozoite protein precursor,circumsporozoite protein	IgG,IgG2b	0.48	1	in vivo assay,ELISA,immuno staining,biological activity	1021220,1013685,1003243,1002933,1002859,1002809,1002648,1002614,1002454
EENVEHDAEENVEHDA	11821	Plasmodium falciparum FJB-D9,Plasmodium falciparum	ring-infested erythrocyte surface antigen	IgG,IgG2b,IgG3,IgG1,IgG2a,IgG2	0.42	1	biological activity,ELISA	1012243,1002983,1002686
KQIRDSITEEWS	33003	Plasmodium berghei	Circumsporozoite protein precursor		0.4	1	immuno staining,in vivo assay	1002723
DRYIPYSP	10069	Plasmodium falciparum	sporozoite surface protein 2	IgG1	0.33	1	biological activity,ELISA	1002920
DDNGTEEWRCLLGYKKGEGN	7836	Plasmodium yoelii yoelii,Plasmodium yoelii	Merozoite surface protein 1 precursor,merozoite surface antigen PY230	IgG	0.29	1	ELISA,immuno staining,in vivo assay	1002822,1002451
LTPLEELYP	40111	Plasmodium falciparum	rhoptry-associated protein 1,rhoptry-associated protein 1; RAP1	IgG1	0.29	1	ELISA,biological activity,western blot	1002824,1002480
LLGYKKGEGNTCVENNNPTC	37377	Plasmodium yoelii yoelii,Plasmodium yoelii	Merozoite surface protein 1 precursor,merozoite surface antigen PY230	IgG	0.29	1	ELISA,in vivo assay,immuno staining	1002822,1002451
EPTPNAYYEGVFCSSSS	13775	Plasmodium yoelii yoelii,Plasmodium yoelii	Merozoite surface protein 1 precursor,merozoite surface antigen PY230	IgG	0.29	1	ELISA,in vivo assay,immuno staining	1002822,1002451
NPNANPNA	45407	Plasmodium falciparum 7G8,Plasmodium falciparum	Circumsporozoite protein precursor	IgG1	0.29	1	ELISA,biological activity	1003135,1002554
DPAPPNANDPAPPNAN	9597	Plasmodium berghei	Circumsporozoite protein precursor	IgG1,IgG	0.23	1	in vivo assay,ELISA	1002574
LTPLEELY	40110	Plasmodium falciparum 3D7,Plasmodium falciparum	rhoptry-associated protein 1	IgG,IgM	0.05	1	ELISA,biological activity	1002480,1002382
PNDPPP	48620	Plasmodium berghei ANKA,Plasmodium falciparum NF54	Circumsporozoite protein precursor	IgM	0	1	western blot,ELISA,biological activity,immuno staining	1002812
PNVDPN	48715	Plasmodium berghei ANKA,Plasmodium falciparum NF54	Circumsporozoite protein precursor	IgM	0	1	western blot,biological activity,ELISA	1002812
YGKCIAVDAFIKKI	230546	Plasmodium falciparum 3D7,Plasmodium falciparum Vietnam Oak-Knoll (FVO),Plasmodium falciparum FVO	reticulocyte-binding protein homologue 5	IgG1	0	1	surface plasmon resonance (SPR),western blot,ELISA,biological activity,cross blocking	1028151
PNPNDP	48690	Plasmodium berghei ANKA,Plasmodium falciparum NF54	Circumsporozoite protein precursor	IgM	0	1	immuno staining,biological activity,western blot,ELISA	1002812
TWEVLH	67253	Plasmodium vivax	GAM1		0	1	ELISA,western blot,biological activity	1002431
QGPGAPQGPGAPQGPGAPQG	50932	Plasmodium yoelii yoelii	Circumsporozoite protein precursor	IgG	0	1	ELISA,immuno staining,in vivo assay	1002832
YDINNKNDDSYRYDISEEID	230545	Plasmodium falciparum 3D7,Plasmodium falciparum FVO	reticulocyte-binding protein homologue 5	IgG2a	0	1	ELISA,biological activity	1028151
PNANPN	48597	Plasmodium berghei ANKA,Plasmodium falciparum NF54	Circumsporozoite protein precursor	IgM	0	1	biological activity,ELISA,western blot	1002812
TNGIRYHYD	230528	Plasmodium falciparum 3D7,Plasmodium falciparum Vietnam Oak-Knoll (FVO),Plasmodium falciparum FVO	reticulocyte-binding protein homologue 5	IgG2a	0	1	biological activity,ELISA,surface plasmon resonance (SPR),western blot,immuno staining	1028151
NAGGNAGGNAGGNAGGNAGG	43152	Plasmodium cynomolgi	circumsporozoite antigen	IgG	0	1	ELISA,immuno staining,biological activity	1002837
EKIERNNKLKQPPPPPNPN	78635	Plasmodium gallinaceum,Plasmodium berghei	Circumsporozoite protein precursor		0	1	immuno staining,biological activity,ELISA	1012231
EVLYLKPLAGVYRSLKKQLE	14810,14809,14808	Plasmodium falciparum	Merozoite surface protein 1 precursor		0	1	biological activity,antigen inhibition,western blot	1002379
EEEEEEDGFMGFGMFD	11575	Plasmodium yoelii,Plasmodium berghei ANKA,Plasmodium falciparum 3D7	ribosomal phosphoprotein P0		0	1	in vivo assay,western blot,biological activity	1002287
DPNANP	9689	Plasmodium falciparum NF54,Plasmodium berghei ANKA	Circumsporozoite protein precursor	IgM	0	1	western blot,ELISA,biological activity	1002812
CHPSDGKCN	6402	Plasmodium falciparum	sporozoite surface protein 2	IgG2b	0	1	biological activity,ELISA,immuno staining	1002920
DPDPPDANDPAPPNAN	78627	Plasmodium berghei,Plasmodium gallinaceum	Circumsporozoite protein		0	1	biological activity,immuno staining,ELISA	1012231
IRVRKRKGSNKKAEDTLED	78687	Plasmodium berghei,Plasmodium gallinaceum	Circumsporozoite protein		0	1	immuno staining,biological activity,ELISA	1012231
KDIKKEIDNDKENIKTNNAK	230480	Plasmodium falciparum 3D7,Plasmodium falciparum FVO	reticulocyte-binding protein homologue 5	IgG2a	0	1	ELISA,biological activity,western blot	1028151
NPNANP	45405	Plasmodium falciparum NF54,Plasmodium berghei ANKA	Circumsporozoite protein precursor	IgM	0	1	western blot,ELISA,biological activity	1002812
NPNDPP	45420	Plasmodium berghei ANKA,Plasmodium falciparum NF54	Circumsporozoite protein precursor	IgM	0	1	immuno staining,ELISA,biological activity,western blot	1002812
NEDNEKLRKPKHKKLKQPG	43576	Plasmodium falciparum,Plasmodium falciparum NF54	circumsporozoite protein	IgG	0	1	antigen inhibition,biological activity,ELISA	1002223
NANDPP	43227	Plasmodium berghei ANKA,Plasmodium falciparum NF54	Circumsporozoite protein precursor	IgM	0	1	immuno staining,western blot,ELISA,biological activity	1002812
LYDSYAYYG	40739	Plasmodium falciparum,Plasmodium gallinaceum	chitinase	IgG2b	0	1	western blot,immuno staining,biological activity,ELISA	1002426
ANDPPP	3242	Plasmodium falciparum NF54,Plasmodium berghei ANKA	Circumsporozoite protein precursor	IgM	0	1	western blot,biological activity,ELISA,immuno staining	1002812
NPNVDP	45443	Plasmodium falciparum NF54,Plasmodium berghei ANKA	Circumsporozoite protein precursor	IgM	0	1	biological activity,ELISA,western blot	1002812
